# Supplementary material for: ﻿Melitapanda, a new species of Melitidae (Crustacea, Amphipoda) from Japan
Source: Zookeys. 2024 Sep 21;1212:267–83. doi: 10.3897/zookeys.1212.128858 (PMC11439097; doi:10.3897/zookeys.1212.128858)
Supplement: XML Treatment for Melita panda [file zookeys.1212.128858-treatment1.xml]

<!DOCTYPE tp:taxon-treatment
  PUBLIC "-//TaxonX//DTD Taxonomic Treatment Publishing DTD v0 20100105//EN" "tax-treatment-NSO.dtd">
<tp:taxon-treatment xmlns:tp="http://www.plazi.org/taxpub"><tp:treatment-meta><kwd-group><label>Taxon classification</label><kwd>
                <named-content content-type="kingdom">Animalia</named-content>
              </kwd><kwd>
                <named-content content-type="order">Amphipoda</named-content>
              </kwd><kwd>
                <named-content content-type="family">Melitidae</named-content>
              </kwd></kwd-group><mixed-citation publication-type="journal"><person-group><name><surname>Tomikawa</surname><given-names>Ko</given-names></name><name><surname>Yamato</surname><given-names>Shigeyuki</given-names></name><name><surname>Ariyama</surname><given-names>Hiroyuki</given-names></name></person-group><article-title>﻿<italic><tp:taxon-name><tp:taxon-name-part taxon-name-part-type="genus" reg="Melita">Melita</tp:taxon-name-part><tp:taxon-name-part taxon-name-part-type="species" reg="panda">panda</tp:taxon-name-part></tp:taxon-name></italic>, a new species of <tp:taxon-name><tp:taxon-name-part taxon-name-part-type="family">Melitidae</tp:taxon-name-part></tp:taxon-name> (<tp:taxon-name><tp:taxon-name-part taxon-name-part-type="subphylum">Crustacea</tp:taxon-name-part></tp:taxon-name>, <tp:taxon-name><tp:taxon-name-part taxon-name-part-type="order">Amphipoda</tp:taxon-name-part></tp:taxon-name>) from Japan</article-title><source>Zookeys</source><day>21</day><month>09</month><year>2024</year><volume>1212</volume><fpage>267</fpage><lpage>283</lpage><pub-id pub-id-type="doi">10.3897/zookeys.1212.128858</pub-id></mixed-citation></tp:treatment-meta><tp:nomenclature><label/><tp:taxon-name>
              <object-id xmlns:xlink="http://www.w3.org/1999/xlink" content-type="arpha" xlink:type="simple">DE91E2B3-34D6-58C7-95F5-836FE6DB2691</object-id>
              <tp:taxon-name-part taxon-name-part-type="genus" reg="Melita">Melita</tp:taxon-name-part>
              <tp:taxon-name-part taxon-name-part-type="species" reg="panda">panda</tp:taxon-name-part>
              <object-id xmlns:xlink="http://www.w3.org/1999/xlink" content-type="zoobank" xlink:type="simple">https://zoobank.org/EC735281-9AAC-4DFF-BC0D-945876A8E958</object-id>
            </tp:taxon-name><tp:taxon-status xmlns:xlink="http://www.w3.org/1999/xlink" xlink:type="simple">sp. nov.</tp:taxon-status><xref ref-type="fig" rid="F1">Figs 1</xref><xref ref-type="fig" rid="F2">, 2</xref><xref ref-type="fig" rid="F3">, 3</xref><xref ref-type="fig" rid="F4">, 4</xref><xref ref-type="fig" rid="F5">, 5</xref><xref ref-type="fig" rid="F6">, 6 New Japanese name: Panda-melita-yokoebi</xref><tp:nomenclature-citation-list><tp:nomenclature-citation><tp:taxon-name>
                  <tp:taxon-name-part taxon-name-part-type="genus" reg="Melita">Melita</tp:taxon-name-part>
                </tp:taxon-name><comment> sp. 1: Ariyama, 2022: 119. </comment></tp:nomenclature-citation></tp:nomenclature-citation-list></tp:nomenclature><tp:treatment-sec sec-type="material" id="SECID0EQ1AG"><title>Material examined.</title><p><bold><italic>Holotype</italic></bold>: • male 6.0 mm (<named-content xmlns:xlink="http://www.w3.org/1999/xlink" content-type="dwc:institutional_code" xlink:title="National Museum of Nature and Science, Tsukuba" xlink:href="http://grbio.org/institution/national-museum-nature-and-science" xlink:type="simple">NSMT</named-content>-Cr 32141); Tagurazaki, Wakayama, Japan; (<named-content xmlns:xlink="http://www.w3.org/1999/xlink" content-type="dwc:verbatimCoordinates" xlink:type="simple"><named-content content-type="geo-json" specific-use="{&#34;type&#34;:&#34;Point&#34;,&#34;coordinates&#34;:[135.060835,34.264603]}" id="NCID0EC2AG" xlink:type="simple">34.264603°N, 135.060835°E</named-content></named-content>); collected by Hiroyuki Ariyama and Ko Tomikawa; on 25 March 2019. <bold><italic>Paratypes</italic></bold>: • male 7.6 mm (<named-content xmlns:xlink="http://www.w3.org/1999/xlink" content-type="dwc:institutional_code" xlink:title="National Museum of Nature and Science, Tsukuba" xlink:href="http://grbio.org/institution/national-museum-nature-and-science" xlink:type="simple">NSMT</named-content>-Cr 32142); female 4.8 mm (<named-content xmlns:xlink="http://www.w3.org/1999/xlink" content-type="dwc:institutional_code" xlink:title="National Museum of Nature and Science, Tsukuba" xlink:href="http://grbio.org/institution/national-museum-nature-and-science" xlink:type="simple">NSMT</named-content>-Cr 32143); female 4.5 mm (SEM, <named-content xmlns:xlink="http://www.w3.org/1999/xlink" content-type="dwc:institutional_code" xlink:title="National Museum of Nature and Science, Tsukuba" xlink:href="http://grbio.org/institution/national-museum-nature-and-science" xlink:type="simple">NSMT</named-content>-Cr 32144); data same as for the holotype • male 5.0 mm (<named-content xmlns:xlink="http://www.w3.org/1999/xlink" content-type="dwc:institutional_code" xlink:title="National Museum of Nature and Science, Tsukuba" xlink:href="http://grbio.org/institution/national-museum-nature-and-science" xlink:type="simple">NSMT</named-content>-Cr 32145, G1491); locality same as for the holotype; collected by Hiroyuki Ariyama; on 12 July 2018 • male 5.8 mm (<named-content xmlns:xlink="http://www.w3.org/1999/xlink" content-type="dwc:institutional_code" xlink:title="National Museum of Nature and Science, Tsukuba" xlink:href="http://grbio.org/institution/national-museum-nature-and-science" xlink:type="simple">NSMT</named-content>-Cr 32146, G1489); male 4.5 mm (<named-content xmlns:xlink="http://www.w3.org/1999/xlink" content-type="dwc:institutional_code" xlink:title="National Museum of Nature and Science, Tsukuba" xlink:href="http://grbio.org/institution/national-museum-nature-and-science" xlink:type="simple">NSMT</named-content>-Cr 32147, G1492); Jogasaki, Wakayama, Japan; (<named-content xmlns:xlink="http://www.w3.org/1999/xlink" content-type="dwc:verbatimCoordinates" xlink:type="simple"><named-content content-type="geo-json" specific-use="{&#34;type&#34;:&#34;Point&#34;,&#34;coordinates&#34;:[135.068000,34.285000]}" id="NCID0EF3AG" xlink:type="simple">34.2850°N, 135.0680°E</named-content></named-content>); collected by Hiroyuki Ariyama; on 14 July 2018 • male 5.2 mm (<named-content xmlns:xlink="http://www.w3.org/1999/xlink" content-type="dwc:institutional_code" xlink:title="National Museum of Nature and Science, Tsukuba" xlink:href="http://grbio.org/institution/national-museum-nature-and-science" xlink:type="simple">NSMT</named-content>-Cr 32148); female 4.3 mm (<named-content xmlns:xlink="http://www.w3.org/1999/xlink" content-type="dwc:institutional_code" xlink:title="National Museum of Nature and Science, Tsukuba" xlink:href="http://grbio.org/institution/national-museum-nature-and-science" xlink:type="simple">NSMT</named-content>-Cr 32149); Shirahama, Wakayama, Japan; (<named-content xmlns:xlink="http://www.w3.org/1999/xlink" content-type="dwc:verbatimCoordinates" xlink:type="simple"><named-content content-type="geo-json" specific-use="{&#34;type&#34;:&#34;Point&#34;,&#34;coordinates&#34;:[135.336172,33.691826]}" id="NCID0EV3AG" xlink:type="simple">33.691826°N, 135.336172°E</named-content></named-content>); collected by Hiroki Yamada and Ko Tomikawa; on 12 November 2023.</p></tp:treatment-sec><tp:treatment-sec sec-type="diagnosis" id="SECID0E13AG"><title>Diagnosis.</title><p>Head with eyes; antennal sinus incised. Pleonites and urosomites lacking dorsal teeth. Epimeral plate 3 with weakly pointed posterodistal corner. Urosomite 2 with 3 dorsolateral robust setae on each side without distinct teeth. Antenna 1 with 4-articulate accessory flagellum. Maxilla 1 with inner plate bearing 7 plumose setae. Gnathopod 1 with basis and ischium bearing small palmate setae. Male gnathopod 1 with anterodistal projection on propodus forming rounded hood, covering almost all of dactylus, propodus with 3 and 1 robust setae on posterior margin and at the base of anterodistal projection, respectively. Male gnathopod 2 with subquadrate propodus setaceous on medial surface, angle between posterior and palmar margins of propodus being approximately 140°. Female coxa 6 hooked with anterior lobe 1.2 times deeper than width of coxa. Uropod 3 with 1-articulate outer ramus. Telson longer than its width.</p></tp:treatment-sec><tp:treatment-sec sec-type="description" id="SECID0E63AG"><title>Description.</title><p><bold>Holotype, male, <named-content xmlns:xlink="http://www.w3.org/1999/xlink" content-type="dwc:institutional_code" xlink:title="National Museum of Nature and Science, Tsukuba" xlink:href="http://grbio.org/institution/national-museum-nature-and-science" xlink:type="simple">NSMT</named-content>-Cr 32141.</bold> Head (Fig. <xref ref-type="fig" rid="F1">1</xref>) almost as long as pereonites 1 and 2 combined; rostrum short; eyes developed, oval; lateral cephalic lobe rounded; antennal sinus incised. Pereonites 1–7 (Fig. <xref ref-type="fig" rid="F1">1</xref>) dorsally smooth. Epimeral plates 1–3 (Fig. <xref ref-type="fig" rid="F2">2A–C</xref>) with 2, 2 and 3 short setae on posterior margin; epimeral plate 3 posterodistal corner weakly produced, ventral margin with 5 robust setae. Pleonites 1–3 dorsal margins without teeth, each with 4 short setae and that of urosomite 1 with 2 short setae (Fig. <xref ref-type="fig" rid="F2">2D</xref>); dorsal margin of urosomite 2 with 3 robust setae on each side (Fig. <xref ref-type="fig" rid="F2">2D</xref>).</p><fig id="F1" position="float" orientation="portrait"><object-id xmlns:xlink="http://www.w3.org/1999/xlink" content-type="doi" xlink:type="simple">10.3897/zookeys.1212.128858.figure1</object-id><object-id xmlns:xlink="http://www.w3.org/1999/xlink" content-type="arpha" xlink:type="simple">DBAFAA82-4A6F-583D-A76C-8EA48E078D98</object-id><label>Figure 1.</label><caption><p><italic><tp:taxon-name><tp:taxon-name-part taxon-name-part-type="genus" reg="Melita">Melita</tp:taxon-name-part><tp:taxon-name-part taxon-name-part-type="species" reg="panda">panda</tp:taxon-name-part></tp:taxon-name></italic> sp. nov. holotype, male 6.0 mm (<named-content xmlns:xlink="http://www.w3.org/1999/xlink" content-type="dwc:institutional_code" xlink:title="National Museum of Nature and Science, Tsukuba" xlink:href="http://grbio.org/institution/national-museum-nature-and-science" xlink:type="simple">NSMT</named-content>-Cr 32141), habitus, lateral view.</p></caption><graphic xmlns:xlink="http://www.w3.org/1999/xlink" xlink:href="zookeys-1212-267_article-128858__-g001.jpg" position="float" orientation="portrait" xlink:type="simple" id="oo_1132193.jpg"><uri content-type="original_file" xlink:type="simple">https://binary.pensoft.net/fig/1132193</uri></graphic></fig><fig id="F2" position="float" orientation="portrait"><object-id xmlns:xlink="http://www.w3.org/1999/xlink" content-type="doi" xlink:type="simple">10.3897/zookeys.1212.128858.figure2</object-id><object-id xmlns:xlink="http://www.w3.org/1999/xlink" content-type="arpha" xlink:type="simple">821AAA43-C7F9-5011-844B-9C3909F368D8</object-id><label>Figure 2.</label><caption><p><italic><tp:taxon-name><tp:taxon-name-part taxon-name-part-type="genus" reg="Melita">Melita</tp:taxon-name-part><tp:taxon-name-part taxon-name-part-type="species" reg="panda">panda</tp:taxon-name-part></tp:taxon-name></italic> sp. nov. holotype, male 6.0 mm (<named-content xmlns:xlink="http://www.w3.org/1999/xlink" content-type="dwc:institutional_code" xlink:title="National Museum of Nature and Science, Tsukuba" xlink:href="http://grbio.org/institution/national-museum-nature-and-science" xlink:type="simple">NSMT</named-content>-Cr 32141) <bold>A–C</bold> epimeral plates 1–3, lateral views <bold>D</bold> dorsal margins of pleonites 1–3 and urosomites 1–2, dorsal view <bold>E</bold> antenna 1, lateral view, some articles of main flagellum omitted <bold>F</bold> antenna 2, lateral view <bold>G</bold> upper lip, anterior view <bold>H</bold> right mandible, medial view <bold>I</bold> incisor and lacinia mobilis of left mandible, lateral view <bold>J</bold> incisor and lacinia mobilis of right mandible, medial view <bold>K</bold> lower lip, dorsal view <bold>L</bold> left maxilla 1, ventral view <bold>M</bold> apical part of right maxilla 1, ventral view <bold>N</bold> maxilla 2, dorsal view <bold>O</bold> maxilliped, dorsal view.</p></caption><graphic xmlns:xlink="http://www.w3.org/1999/xlink" xlink:href="zookeys-1212-267_article-128858__-g002.jpg" position="float" orientation="portrait" xlink:type="simple" id="oo_1132194.jpg"><uri content-type="original_file" xlink:type="simple">https://binary.pensoft.net/fig/1132194</uri></graphic></fig><p>Antenna 1 (Fig. <xref ref-type="fig" rid="F2">2E</xref>) length 0.7 times that of body; length ratio of peduncular articles 1–3 as 1.0: 1.3: 0.5; ventral margin of peduncular article 1 with 3 robust setae, posterodistal corner with robust seta; primary flagellum 23-articulate with a few setae; accessory flagellum 4-articulare, terminal article short. Antenna 2 (Fig. <xref ref-type="fig" rid="F2">2F</xref>) length 0.6 times that of antenna 1; peduncular article 2 with robust seta on anterodistal corner; peduncular article 3 with robust setae on medial surface and posterodistal corner; peduncular articles 4 and 5 with 4 clusters of setae on posterior margins, peduncular article 5 1.1 times as long as article 4; flagellum 8-articulate, article 1 2.3 times as long as article 2; calceoli absent.</p><p>Upper lip (Fig. <xref ref-type="fig" rid="F2">2G</xref>) with convex, rounded ventral margin bearing minute setae. Left and right mandible with 5-dentate incisor (Fig. <xref ref-type="fig" rid="F2">2H–J</xref>); left lacinia mobilis (Fig. <xref ref-type="fig" rid="F2">2I</xref>) 4-dentate, right lacinia mobilis (Fig. <xref ref-type="fig" rid="F2">2J</xref>) with 2 large and several small teeth; left and right accessory setal rows each with five-bladed setae and plumose seta; molar process triturative with plumose seta; palp tri-articulate, length ratio of articles 1–3 1.0: 2.3: 2.3, article 1 marginally bare, article 2 with 10 setae on ventral margin, article 3 with 12 and 3 setae on ventral and dorsal margins, respectively. Lower lip (Fig. <xref ref-type="fig" rid="F2">2K</xref>) with broad outer lobes bearing minute setae, mandibular lobes narrow; inner lobes indistinct. Maxilla 1 (Fig. <xref ref-type="fig" rid="F2">2L, M</xref>) with inner plate bearing 7 plumose setae; outer plate rectangular with 9 serrate robust setae; palp 2-articulate; article 1 with 3 long setae on laterodistal corner; article 2 arched, outer margin bare, apical margin with robust and slender setae. Maxilla 2 (Fig. <xref ref-type="fig" rid="F2">2N</xref>) with inner plate lacking oblique inner row of setae; outer plate slightly longer than inner plate. Maxilliped (Fig. <xref ref-type="fig" rid="F2">2O</xref>) with inner plate not reaching half of palp article 2, bearing 3 robust setae distally; outer plate ovate, exceeding half of palp article 2, apical margin with plumose setae, inner submargin with robust setae; palp 4-articulate, medial margin of article 2 lined with setae, article 3 weakly expanded medially, article 4 with fine facial setae and nail.</p><p>Gnathopod 1 (Fig. <xref ref-type="fig" rid="F3">3A, B</xref>) smaller than gnathopod 2; coxa weakly expanded ventrally, ventral margin with setae; basis, anterior and posterior margins with long setae, posterodistal submargin with tiny palmate setae; ischium with tiny palmate setae; merus ventral margin with small setae; carpus not lobate, length 1.2 times that of propodus, anterodistal corner with palmate setae, posterior margin with clusters of setae; propodus 1.9 times as long as wide, anterodistal projection forming hood, covering almost all of dactylus (Figs <xref ref-type="fig" rid="F3">3B</xref>, <xref ref-type="fig" rid="F6">6A</xref>), robust seta at the base of anterodistal projection, posterior margin with 3 robust setae, palmar margin with slender setae; dactylus short, not exceeding palmar margin. Gnathopod 2 (Fig. <xref ref-type="fig" rid="F3">3C, D</xref>) with subrectangular coxa, bearing setae on ventral margin; basis with long setae at anterodistal corner and on posterior margin, posterodistal submargin without palmate setae; ischium without palmate setae; carpus not lobate, length 0.4 times of that of propodus; propodus large, subquadrate, length 1.5 times as long as wide, angle between posterior and palmar margins being approximately 140°, medial surface setaceous, palmar margin oblique with robust setae becoming thinner toward end; dactylus not exceeding palmar margin.</p><fig id="F3" position="float" orientation="portrait"><object-id xmlns:xlink="http://www.w3.org/1999/xlink" content-type="doi" xlink:type="simple">10.3897/zookeys.1212.128858.figure3</object-id><object-id xmlns:xlink="http://www.w3.org/1999/xlink" content-type="arpha" xlink:type="simple">04502530-035D-521E-92CD-FBD694C3743E</object-id><label>Figure 3.</label><caption><p><italic><tp:taxon-name><tp:taxon-name-part taxon-name-part-type="genus" reg="Melita">Melita</tp:taxon-name-part><tp:taxon-name-part taxon-name-part-type="species" reg="panda">panda</tp:taxon-name-part></tp:taxon-name></italic> sp. nov. holotype, male 6.0 mm (<named-content xmlns:xlink="http://www.w3.org/1999/xlink" content-type="dwc:institutional_code" xlink:title="National Museum of Nature and Science, Tsukuba" xlink:href="http://grbio.org/institution/national-museum-nature-and-science" xlink:type="simple">NSMT</named-content>-Cr 32141) <bold>A</bold> gnathopod 1, lateral view <bold>B</bold> palmar margin of propodus and dactylus of gnathopod 1, medial view <bold>C</bold> gnathopod 2, medial view <bold>D</bold> palmar margin of propodus and dactylus of gnathopod 2, medial view <bold>E</bold> pereopod 3, lateral view <bold>F</bold> pereopod 4, lateral view.</p></caption><graphic xmlns:xlink="http://www.w3.org/1999/xlink" xlink:href="zookeys-1212-267_article-128858__-g003.jpg" position="float" orientation="portrait" xlink:type="simple" id="oo_1132195.jpg"><uri content-type="original_file" xlink:type="simple">https://binary.pensoft.net/fig/1132195</uri></graphic></fig><p>Pereopod 3 (Fig. <xref ref-type="fig" rid="F3">3E</xref>) with subrectangular coxa, ventral margin with setae; basis arched, anterior margin with short setae, posterior margin with long and short setae; length ratio of merus, carpus, propodus and dactylus 1.0: 0.9: 0.9: 0.3; merus with robust setae on anterior margin, carpus and propodus with robust setae on posterior margins. Pereopod 4 (Fig. <xref ref-type="fig" rid="F3">3F</xref>) with expanded coxa bearing posterior concavity, with ventral setae; basis weakly arched, anterior and posterior margins with long and short setae; length ratio of merus, carpus, propodus and dactylus 1.0: 0.8: 0.9: 0.3; carpus and propodus with robust setae on posterior margins. Pereopod 5 (Fig. <xref ref-type="fig" rid="F4">4A</xref>) with bilobate coxa, anterior lobe large with small seta on anterior margin, posterior lobe with small setae on posterior margin; basis ovate with posterodistal lobe, anterior margin with robust setae, posterior margin with short setae; merus weakly expanded, length 2.2 times as long as wide. Pereopod 6 (Fig. <xref ref-type="fig" rid="F4">4B</xref>) with bilobate coxa, anterior lobe marginally bare, posterior lobe with small seta on ventral margin and posterodistal corner; basis slender, ovate, anterior margin with robust setae, posterior margin with short setae, posterodistal corner lobate; merus length 2.4 times as long as wide. Pereopod 7 (Fig. <xref ref-type="fig" rid="F4">4C</xref>) with coxa, bearing seta on posterior margin; basis subovate, anterior margin with robust setae, posterior margin weakly serrate with short setae, posterodistal corner lobate; merus length 2.1 times as long as wide.</p><fig id="F4" position="float" orientation="portrait"><object-id xmlns:xlink="http://www.w3.org/1999/xlink" content-type="doi" xlink:type="simple">10.3897/zookeys.1212.128858.figure4</object-id><object-id xmlns:xlink="http://www.w3.org/1999/xlink" content-type="arpha" xlink:type="simple">3672EC47-50A6-56EC-8342-F953DF8BE3A8</object-id><label>Figure 4.</label><caption><p><italic><tp:taxon-name><tp:taxon-name-part taxon-name-part-type="genus" reg="Melita">Melita</tp:taxon-name-part><tp:taxon-name-part taxon-name-part-type="species" reg="panda">panda</tp:taxon-name-part></tp:taxon-name></italic> sp. nov. holotype, male 6.0 mm (<named-content xmlns:xlink="http://www.w3.org/1999/xlink" content-type="dwc:institutional_code" xlink:title="National Museum of Nature and Science, Tsukuba" xlink:href="http://grbio.org/institution/national-museum-nature-and-science" xlink:type="simple">NSMT</named-content>-Cr 32141) <bold>A</bold> pereopod 5, lateral view <bold>B</bold> pereopod 6, lateral view <bold>C</bold> pereopod 7, lateral view <bold>D</bold> pleopod 1, medial view.</p></caption><graphic xmlns:xlink="http://www.w3.org/1999/xlink" xlink:href="zookeys-1212-267_article-128858__-g004.jpg" position="float" orientation="portrait" xlink:type="simple" id="oo_1132196.jpg"><uri content-type="original_file" xlink:type="simple">https://binary.pensoft.net/fig/1132196</uri></graphic></fig><p>Coxal gills present on gnathopod 2, and pereopods 3–6.</p><p>Pleopods 1–3 (Fig. <xref ref-type="fig" rid="F4">4D</xref>) peduncles with paired retinacula on inner distal margin and facial setae; inner ramus with bifid plumose setae (clothes-pin setae) on inner basal margin.</p><p>Uropod 1 (Fig. <xref ref-type="fig" rid="F5">5A</xref>) extending beyond uropod 2; peduncle length 1.3 times longer than inner ramus, with basofacial robust seta; inner ramus almost as long as outer ramus, with 3 inner and 2 outer marginal robust setae; outer ramus with 3 robust setae on inner and outer margins, respectively. Uropod 2 (Fig. <xref ref-type="fig" rid="F5">5B</xref>) not extending beyond peduncle of uropod 3; peduncle length 1.1 times longer than inner ramus; inner ramus almost as long as outer ramus, with 2 and 1 robust setae on inner and outer margins, respectively; outer ramus with 2 inner and 4 outer marginal robust setae. Uropod 3 (Fig. <xref ref-type="fig" rid="F5">5C</xref>) with peduncle not extending beyond telson, 0.4 times as long as outer ramus; inner ramus length 0.2 times that of outer ramus, with subdistal robust seta; outer ramus with single article, straight, length 5.4 times that of outer ramus width, inner and outer margins each with 5 clusters of robust setae, distal part with robust and slender setae, longest distal slender seta shorter than longest distal robust seta.</p><fig id="F5" position="float" orientation="portrait"><object-id xmlns:xlink="http://www.w3.org/1999/xlink" content-type="doi" xlink:type="simple">10.3897/zookeys.1212.128858.figure5</object-id><object-id xmlns:xlink="http://www.w3.org/1999/xlink" content-type="arpha" xlink:type="simple">256F8A9A-6608-5CE2-BEBD-96A7C8334850</object-id><label>Figure 5.</label><caption><p><italic><tp:taxon-name><tp:taxon-name-part taxon-name-part-type="genus" reg="Melita">Melita</tp:taxon-name-part><tp:taxon-name-part taxon-name-part-type="species" reg="panda">panda</tp:taxon-name-part></tp:taxon-name></italic> sp. nov. <bold>A–E</bold> holotype, male 6.0 mm (<named-content xmlns:xlink="http://www.w3.org/1999/xlink" content-type="dwc:institutional_code" xlink:title="National Museum of Nature and Science, Tsukuba" xlink:href="http://grbio.org/institution/national-museum-nature-and-science" xlink:type="simple">NSMT</named-content>-Cr 32141) <bold>F–K</bold> paratype, female 4.8 mm (<named-content xmlns:xlink="http://www.w3.org/1999/xlink" content-type="dwc:institutional_code" xlink:title="National Museum of Nature and Science, Tsukuba" xlink:href="http://grbio.org/institution/national-museum-nature-and-science" xlink:type="simple">NSMT</named-content>-Cr 32143) <bold>A</bold> uropod 1, dorsal view <bold>B</bold> uropod 2, dorsal view <bold>C</bold> uropod 3, dorsal view <bold>D</bold> uropod 3 distal part of outer ramus, dorsal view <bold>E</bold> telson, dorsal view <bold>F</bold> gnathopod 1, medial view <bold>G</bold> palmar margin of propodus and dactylus of gnathopod 1, medial view <bold>H</bold> gnathopod 2, lateral view <bold>I</bold> palmar margin of propodus and dactylus of gnathopod 2, medial view <bold>J</bold> oostegite on gnathopod 2, medial view <bold>K</bold> pereopod 6 coxa, lateral view.</p></caption><graphic xmlns:xlink="http://www.w3.org/1999/xlink" xlink:href="zookeys-1212-267_article-128858__-g005.jpg" position="float" orientation="portrait" xlink:type="simple" id="oo_1132197.jpg"><uri content-type="original_file" xlink:type="simple">https://binary.pensoft.net/fig/1132197</uri></graphic></fig><p>Telson (Fig. <xref ref-type="fig" rid="F5">5E</xref>) length 1.1 times longer than wide, almost completely cleft, each lobe with 1 medial, 4–5 subdistal and 3 lateral robust setae.</p><p><bold>Female (paratype, <named-content xmlns:xlink="http://www.w3.org/1999/xlink" content-type="dwc:institutional_code" xlink:title="National Museum of Nature and Science, Tsukuba" xlink:href="http://grbio.org/institution/national-museum-nature-and-science" xlink:type="simple">NSMT</named-content>-Cr 32143), sexually dimorphic characters.</bold> Gnathopod 1 (Fig. <xref ref-type="fig" rid="F5">5F, G</xref>) with carpus length 1.2 times that of propodus; propodus palmar margin vertical, with 2 rows of slender setae, palmar angle with robust seta. Gnathopod 2 (Fig. <xref ref-type="fig" rid="F5">5H, I</xref>) with elongate coxa; carpus length 0.8 times that of propodus; propodus 1.7 times as long as wide, palmar margin oblique, with 4 robust setae along palmar margin and 2 robust setae on palmar corner.</p><p>Coxa of pereopod 6 (Figs <xref ref-type="fig" rid="F5">5K</xref>, <xref ref-type="fig" rid="F6">6B, C</xref>) with anterior lobe 1.2 times deeper than width of coxa, strongly hooked, bearing slit-like shallow “pocket” at base, trailing edge near tip of anterior lobe loosely turned up.</p><fig id="F6" position="float" orientation="portrait"><object-id xmlns:xlink="http://www.w3.org/1999/xlink" content-type="doi" xlink:type="simple">10.3897/zookeys.1212.128858.figure6</object-id><object-id xmlns:xlink="http://www.w3.org/1999/xlink" content-type="arpha" xlink:type="simple">83BA5EAB-F187-565A-B104-1460C186FC31</object-id><label>Figure 6.</label><caption><p>SEM photographs of <italic><tp:taxon-name><tp:taxon-name-part taxon-name-part-type="genus" reg="Melita">Melita</tp:taxon-name-part><tp:taxon-name-part taxon-name-part-type="species" reg="panda">panda</tp:taxon-name-part></tp:taxon-name></italic> sp. nov. <bold>A</bold> propodus and dactylus of male gnathopod 1, medial view <bold>B</bold> coxa of female pereopod 6, lateral view, dorsal surface partly damaged <bold>C</bold> distal part of coxa of female pereopod 6, lateral view. <bold>A</bold> paratype male 7.6 mm, <named-content xmlns:xlink="http://www.w3.org/1999/xlink" content-type="dwc:institutional_code" xlink:title="National Museum of Nature and Science, Tsukuba" xlink:href="http://grbio.org/institution/national-museum-nature-and-science" xlink:type="simple">NSMT</named-content>-Cr 32142 <bold>B</bold> and <bold>C</bold> paratype female 4.5 mm, <named-content xmlns:xlink="http://www.w3.org/1999/xlink" content-type="dwc:institutional_code" xlink:title="National Museum of Nature and Science, Tsukuba" xlink:href="http://grbio.org/institution/national-museum-nature-and-science" xlink:type="simple">NSMT</named-content>-Cr 32144.</p></caption><graphic xmlns:xlink="http://www.w3.org/1999/xlink" xlink:href="zookeys-1212-267_article-128858__-g006.jpg" position="float" orientation="portrait" xlink:type="simple" id="oo_1132198.jpg"><uri content-type="original_file" xlink:type="simple">https://binary.pensoft.net/fig/1132198</uri></graphic></fig><p>Oostegites (Fig. <xref ref-type="fig" rid="F5">5J</xref>) present on gnathopod 2 and pereopods 3–5, narrow with setae.</p></tp:treatment-sec><tp:treatment-sec sec-type="Coloration in life" id="SECID0EUKBG"><title>Coloration in life.</title><p>Black pattern on white background. The black pattern is found in the following areas: antennae 1 and 2 peduncular articles; part of head, pereonites 1, 2, 3 (part), 5–7; coxae 1, 2, 3 (part), 5 (part), 6, 7; distal part of gnathopod 2 propodus; posterior half of bases of pereopods 5–7; dorsal part of pleonites 1 and 2, urosomite 1 posterior half, urosomites 2 and 3; and uropods 1 and 2 peduncles, uropod 3. Coloration is almost identical between males and females, but females lack the black area on gnathopod 2. Colors remain largely unchanged after ethanol fixation.</p></tp:treatment-sec><tp:treatment-sec sec-type="etymology" id="SECID0EZKBG"><title>Etymology.</title><p>The species name “panda” is derived from its black-and-white body coloration, which resembles that of the giant panda <italic><tp:taxon-name><tp:taxon-name-part taxon-name-part-type="genus" reg="Ailuropoda">Ailuropoda</tp:taxon-name-part><tp:taxon-name-part taxon-name-part-type="species" reg="melanoleuca">melanoleuca</tp:taxon-name-part></tp:taxon-name></italic>.</p></tp:treatment-sec><tp:treatment-sec sec-type="Molecular phylogeny" id="SECID0E3LBG"><title>Molecular phylogeny.</title><p>The obtained <abbrev xmlns:xlink="http://www.w3.org/1999/xlink" xlink:title="maximum likelihood" id="ABBRID0ECMBG" xlink:type="simple">ML</abbrev> tree exhibited a topology almost identical to that of the <abbrev xmlns:xlink="http://www.w3.org/1999/xlink" xlink:title="Bayesian inference" id="ABBRID0EGMBG" xlink:type="simple">BI</abbrev> tree (Fig. <xref ref-type="fig" rid="F7">7</xref>). <tp:taxon-name><tp:taxon-name-part taxon-name-part-type="family">Melitidae</tp:taxon-name-part></tp:taxon-name> formed a monophyletic group with high statistical support (USB = 99%, BPP = 0.99). The monophyly of <italic><tp:taxon-name><tp:taxon-name-part taxon-name-part-type="genus" reg="Melita">Melita</tp:taxon-name-part></tp:taxon-name></italic> was supported by the <abbrev xmlns:xlink="http://www.w3.org/1999/xlink" xlink:title="Bayesian inference" id="ABBRID0EVMBG" xlink:type="simple">BI</abbrev> tree (BPP = 0.93) but less so by the <abbrev xmlns:xlink="http://www.w3.org/1999/xlink" xlink:title="maximum likelihood" id="ABBRID0EZMBG" xlink:type="simple">ML</abbrev> tree (USB = 0.68). <italic><tp:taxon-name><tp:taxon-name-part taxon-name-part-type="genus" reg="Melita">Melita</tp:taxon-name-part><tp:taxon-name-part taxon-name-part-type="species" reg="panda">panda</tp:taxon-name-part></tp:taxon-name></italic> sp. nov. was the sister taxon of <italic><tp:taxon-name><tp:taxon-name-part taxon-name-part-type="genus" reg="Melita">M.</tp:taxon-name-part><tp:taxon-name-part taxon-name-part-type="species" reg="nagatai">nagatai</tp:taxon-name-part></tp:taxon-name></italic> and <italic><tp:taxon-name><tp:taxon-name-part taxon-name-part-type="genus" reg="Melita">M.</tp:taxon-name-part><tp:taxon-name-part taxon-name-part-type="species" reg="koreana">koreana</tp:taxon-name-part></tp:taxon-name></italic> among the 14 species of <italic><tp:taxon-name><tp:taxon-name-part taxon-name-part-type="genus" reg="Melita">Melita</tp:taxon-name-part></tp:taxon-name></italic> used in the analyses (USB = 98%, BPP = 1.0). These three species formed a monophyletic group with <italic><tp:taxon-name><tp:taxon-name-part taxon-name-part-type="genus" reg="Melita">M.</tp:taxon-name-part><tp:taxon-name-part taxon-name-part-type="species" reg="hoshinoi">hoshinoi</tp:taxon-name-part></tp:taxon-name></italic> (USB = 99%; BPP = 0.99).</p><fig id="F7" position="float" orientation="portrait"><object-id xmlns:xlink="http://www.w3.org/1999/xlink" content-type="doi" xlink:type="simple">10.3897/zookeys.1212.128858.figure7</object-id><object-id xmlns:xlink="http://www.w3.org/1999/xlink" content-type="arpha" xlink:type="simple">2890AE86-4CD5-59FE-A467-0DDDD2CA9726</object-id><label>Figure 7.</label><caption><p>Maximum likelihood tree for 1990 bp of nuclear 28S rRNA, histone <abbrev xmlns:xlink="http://www.w3.org/1999/xlink" xlink:title="histone H3" id="ABBRID0ETOBG" xlink:type="simple">H3</abbrev>, and mitochondrial cytochrome <italic>c</italic> oxidase subunit I markers. Numbers at nodes represent ultrafast bootstrap values for maximum likelihood and Bayesian posterior probabilities.</p></caption><graphic xmlns:xlink="http://www.w3.org/1999/xlink" xlink:href="zookeys-1212-267_article-128858__-g007.jpg" position="float" orientation="portrait" xlink:type="simple" id="oo_1132199.jpg"><uri content-type="original_file" xlink:type="simple">https://binary.pensoft.net/fig/1132199</uri></graphic></fig></tp:treatment-sec></tp:taxon-treatment>
